# Supplementary material for: “What If I Die and No One Notices?” A Qualitative Study Exploring How Living Alone and in Poverty Impacts the Health and Well-Being of Older People in Hong Kong
Source: Int J Environ Res Public Health. 2022 Nov 28;19(23):15856. doi: 10.3390/ijerph192315856 (PMC9739217; doi:10.3390/ijerph192315856)
Supplement: Supplementary file 1 [file ijerph-19-15856-s001.zip]

Archive with 1 entries (1 files):
- ijerph-2034586-supplementary.pdf
